# Supplementary material for: Reduction of chromosomal instability and inflammation is a common aspect of adaptation to aneuploidy
Source: EMBO Rep. 2024 Sep 18;25(11):26. doi: 10.1038/s44319-024-00252-0 (PMC11549362; doi:10.1038/s44319-024-00252-0)
Supplement: Supplementary file 3 — Dataset EV1 [file 44319_2024_252_MOESM3_ESM.xlsx]

## Sheet: STING-1
Santaguida et al. 2017 STING genes
ADAR
BST2
CCL5
CXCL10
IFNA4
IFNA6
IFNB1
IRF1
IRF2
IRF6
IRF7
IRF9
ISG15
LGALS3BP
PSMB9
SAMD9L
USP18

## Sheet: STING-2
Abraham et al. 2020, differentially expressed genes in human primary cells treated with cGAMP
CTD-2267D19.1
RP3-508I15.19
CXCL11
PTOV1-AS2
RP3-395M20.8
TNFSF15
IDO1
RSAD2
CH25H
CXCL10
BCL2L14
IL27
ERICH3
APOBEC3A
ISG15
IFIT1
TRIL
IRG1
IL1RN
RP11-288L9.4
GPR31
IFIT2
MX1
OASL
IFI44L
IFIT3
RP11-44K6.2
TNFAIP6
LGALS17A
CMPK2
AP001626.1
OAS3
USP18
TNFSF10
HERC5
NEURL3
PDGFRL
IDO2
LRRC4
CD38
HELZ2
IFI6
ETV7
IFNB1
LAMP5
IFI44
ITGB8
OAS1
CD80
LAG3
IFITM1
NUPR1
ISG20
IL6
ZBP1
MX2
LAMP3
HESX1
HERC6
GMPR
CTD-2555O16.4
CCL4L2
DDX58
SAMD9L
DDX60L
IFIH1
XAF1
OAS2
CYP2J2
GBP4
CCL3L3
HSH2D
SOCS1
DDX60
ANO7P1
RTP4
FAM26F
CCL4
SAMD9
APOBEC3B
MT2A
GBP5
FAM26E
IFNG
LY6E
NEXN
OTOF
RP11-1094M14.8
TRIM22
EPSTI1
GBP1
SLC38A5
IL4I1
IRF7
RP11-1094M14.5
TNFSF13B
DEFB1
NT5C3A
EIF2AK2
TOMM20P2
SIGLEC1
IFI35
GPR155
RP11-10L7.1
MT1M
PARP10
DHX58
PLSCR1
SCIN
IGFBP4
LINC01260
SAMD4A
2020-09-04
PGAP1
SSTR3
PNPT1
SLAMF7
RP11-329N15.3
AC093063.2
CACNA1A
AC074289.1
PARP9
NT5C3AP1
ATF5
PARP12
CCL13
PARP14
AXL
APOL6
SMTNL1
HCAR2
EREG
CTD-2095E4.5
GCH1
IL18RAP
BATF2
APOL1
IL15RA
GJB2
WARS
MIR3945HG
LILRA5
ACSM5
STAP1
ZDHHC4P1
UBE2L6
DTX3L
PML
SP140
MCOLN2
PPM1K
E2F3P1
TLR3
AIM2
STAT2
RP11-79H23.3
TRANK1
CFH
FBXO6
SPATS2L
SLFN12L
MOV10
CD274
BISPR
NMI
HCAR3
FRMD3
PRF1
C5orf56
IL21-AS1
RP3-508I15.21
TNFSF8
NCF1C
HMGN2P46
RP11-383F6.1
RN7SL834P
IL18R1
CTD-2521M24.4
AQP9
NCF1B
TRIM25
CCL1
IFIT5
PRLR
FBXO39
CARD17
TMEM229B
NCF1
SOD2
RXFP1
C2orf66
CTD-2521M24.5
TDRD7
SPAG6
KLF4
AC007278.3
CEACAM1
PLEKHG7
NR4A3
TRIM5
WDR64
HAPLN3
PI4K2B
RP11-1036E20.7
RP11-532F6.3
GPR161
CRLF2
RP11-345J18.2
CHST12
RP11-693N9.2
RP11-686D22.10
AC007278.2
CHRNA6
AC004988.1
LGALS9
CSF2
TRIM21
KIAA0040
IFITM2
DUSP5
AC116366.6
CR1L
GREM2
PRKD2
TTC21A
SLFN5
MS4A4A
GBP2
RGS13
RNF165
UBA7
SOCS3
KIR2DL4
MSR1
RIN2
ECE1
CCRL2
PIM2
AKT1S1
RP11-44K6.3

## Sheet: SASP - SENMayo
SASP Sen - Mayo (Saul et al 2022)
ACVR1B
ANG
ANGPT1
ANGPTL4
AREG
AXL
BEX3
BMP2
BMP6
C3
CCL1
CCL13
CCL16
CCL2
CCL20
CCL24
CCL26
CCL3
CCL3L1
CCL4
CCL5
CCL7
CCL8
CD55
CD9
CSF1
CSF2
CSF2RB
CST4
CTNNB1
CTSB
CXCL1
CXCL10
CXCL12
CXCL16
CXCL2
CXCL3
CXCL8
CXCR2
DKK1
EDN1
EGF
EGFR
EREG
ESM1
ETS2
FAS
FGF1
FGF2
FGF7
GDF15
GEM
GMFG
HGF
HMGB1
ICAM1
ICAM3
IGF1
IGFBP1
IGFBP2
IGFBP3
IGFBP4
IGFBP5
IGFBP6
IGFBP7
IL10
IL13
IL15
IL18
IL1A
IL1B
IL2
IL32
IL6
IL6ST
IL7
INHA
IQGAP2
ITGA2
ITPKA
JUN
KITLG
LCP1
MIF
MMP1
MMP10
MMP12
MMP13
MMP14
MMP2
MMP3
MMP9
NAP1L4
NRG1
PAPPA
PECAM1
PGF
PIGF
PLAT
PLAU
PLAUR
PTBP1
PTGER2
PTGES
RPS6KA5
SCAMP4
SELPLG
SEMA3F
SERPINB4
SERPINE1
SERPINE2
SPP1
SPX
TIMP2
TNF
TNFRSF10C
TNFRSF11B
TNFRSF1A
TNFRSF1B
TUBGCP2
VEGFA
VEGFC
VGF
WNT16
WNT2

## Sheet: NFkB
NFkB target genes (https://www.bu.edu/nf-kb/gene-resources/target-genes)
TNFSF13B
PRDM1
CCL5
CCL15
CCL17
CCL19
CCL20
CCL22
CCL23
CCL28
CXCL1
CXCL11
CXCL10
CXCL3
CXCL1
CXCL1
ICOS
IFNG
IL1A
IL1B
IL1RN
IL2
IL6
IL8
IL9
IL10
IL11
IL12B
IL12A
IL13
IL15
IL17
IL23A
IL27
EBI3
IFNB1
CXCL5
KC
Iigp1
CXCL5
CXCL6
LTA
LTB
CCL2
CXCL9
CCL3
CCL4
CCL4
CXCL3
CCL20
CXCL10
CXCL5
CCL5
CCL1
TNF
LTA
TNFSF10
TFF3
TNFSF15

## Sheet: Dataset EV1 Legend
Dataset EV1 Legend
For the gene sets related to inflammation, we used manually generated gene lists based on published literature. For STING signaling we used gene lists generated by Santaguida et al. 2017 (Santaguida et al., 2017), as well as a list of genes that was shown to be at least 2,5-fold differentially expressed with a P-value<0.05 upon treatment with cGAMP in primary human cells (Abraham et al., 2020). F…
