# Supplementary material for: Reduction of chromosomal instability and inflammation is a common aspect of adaptation to aneuploidy
Source: EMBO Rep. 2024 Sep 18;25(11):26. doi: 10.1038/s44319-024-00252-0 (PMC11549362; doi:10.1038/s44319-024-00252-0)
Supplement: Supplementary file 4 — Source data Fig. 1 [file 44319_2024_252_MOESM4_ESM.zip › Figure 1/Figure 1B numerical data.xlsx]

## Sheet: Sheet1
	Early	Early	Early	Early	Early	Early	Early	Early	Early	Early	Early	Early	Early	Early	Early	Early	Early	Early	1	1	1	1	1	1	1	1	1	1	1	1	1	1	1	1	1	1	2	2	2	2	2	2	2	2	2	2	2	2	2
	Jonne and 201911203_15clones 20210929_doublingtime adapted clones 202111026	20201222_Early_14.10.16.20.21_	20221128_secondbatch	NEW RNA seq	20221229_15.16_15.161w	20221229_15.16_15.161w	201911203_15clones	20190726_early_late_doublingtimes	202007221_losses_gains_noglucose_hypoxia	20210825_parental proteotoxic stress 3,5wk	20210825_parental proteotoxic stress 5wk	29042020_doublingtimes_14clones_lossesclones	20210929_doublingtime adapted clones	20220629	20201124 FOS adaptation	20221205	20230412_early_sisting	20230303_doublingtimes_par_14.21_1512_15.18_cGAMP	Jonne and 201911203_15clones 20210929_doublingtime adapted clones 202111026	20201222_Early_14.10.16.20.21_	20221128_secondbatch	NEW RNA seq	20221229_15.16_15.161w	20221229_15.16_15.161w	201911203_15clones	20190726_early_late_doublingtimes	202007221_losses_gains_noglucose_hypoxia	20210825_parental proteotoxic stress 3,5wk	20210825_parental proteotoxic stress 5wk	29042020_doublingtimes_14clones_lossesclones	20210929_doublingtime adapted clones	20220629	20201124 FOS adaptation	20221205	20230412_early_sisting	20230303_doublingtimes_par_14.21_1512_15.18_cGAMP	Jonne and 201911203_15clones 20210929_doublingtime adapted clones 202111026	20201222_Early_14.10.16.20.21_	20221128_secondbatch	NEW RNA seq	20221229_15.16_15.161w	20221229_15.16_15.161w	201911203_15clones	20190726_early_late_doublingtimes	202007221_losses_gains_noglucose_hypoxia	20210825_parental proteotoxic stress 3,5wk	20210825_parental proteotoxic stress 5wk	29042020_doublingtimes_14clones_lossesclones	20210929_doublingtime adapted clones
Parental	14.77	15.63	15.19																14.89																		16.02	15.19
12.1	45.79			40.1													34.7		42.96																		38.4
14.2	45.09		26.68																21.56																		17.97
14.6	39.17			40.72															28.33																		27.49
14.1	49.84	26.28		26.48				53.91	43.96			30.15			24.09	23.92			25.84																		21.16							23.41				23.14
14.14	34.48			56.06															36.45																		21.97
14.16	66.74	42.11	87.1					35.08							31.34				46.71																		26.63			21.5				21.25
14.17	42.04			53.62								49.21							40.85									46.95	31.97*								45.5
14.2	54.22	48.36		60.55				37.81				43.5	54.22	51.7	42.85		43.32		43.68												42.63						40.32												38.23
14.21	38.32	24.72*		30.66				22.78	24.62*			28.02			21.27*				39.78										31.97								17.21	18.01						18.71				17.01
15.12	27.46			49.29			26.34					24.6					24.28		24.44									24.65	24.98			29.89					21.23
15.14	27.82		25.86				28.55					27.28					25.21		20.54									22.41	19.54								19.39			22.03
15.16	72.58				70.83	55.21	69.87					69.43							83.97									92.07	114.90*								21.88			26.98
15.18	34.98			33.62			34.86										30.13		28.44																		27.13
D3	23.63			26.67				20.66											22.38																		19.79			21.68				15.68
[truncated: 95 more columns]

## Sheet: Sheet2
	Early																		1 month																		2 months
different replicates from experiments	1	2	3	4	5	6	7	8	9	10	11	12	13	14	15	16	17	18	1	2	3	4	5	6	7	8	9	10	11	12	13	14	15	16	17	18	1	2	3	4	5	6	7	8	9	10	11	12	13
Parental	14.77	15.63	15.19																14.89																		16.02	15.19
12.10	45.79			40.1													34.7		42.96																		38.4
14.2	45.09		26.68																21.56																		17.97
14.6	39.17			40.72															28.33																		27.49
14.10	49.84	26.28		26.48				53.91	43.96			30.15			24.09	23.92			25.84																		21.16							23.41				23.14
14.14	34.48			56.06															36.45																		21.97
14.16	66.74	42.11	87.1					35.08							31.34				46.71																		26.63			21.5				21.25
14.17	42.04			53.62								49.21							40.85									46.95									45.5
14.2	54.22	48.36		60.55				37.81				43.5	54.22	51.7	42.85		43.32		43.68												42.63						40.32												38.23
14.21	38.32			30.66				22.78				28.02							39.78										31.97								17.21	18.01						18.71				17.01
15.12	27.46			49.29			26.34					24.6					24.28		24.44									24.65	24.98			29.89					21.23
15.14	27.82		25.86				28.55					27.28					25.21		20.54									22.41	19.54								19.39			22.03
15.16	72.58				70.83	55.21	69.87					69.43							83.97									92.07									21.88			26.98
15.18	34.98			33.62			34.86										30.13		28.44																		27.13
D3	23.63			26.67				20.66											22.38																		19.79			21.68				15.68
[truncated: 95 more columns]
