# Supplementary material for: Reduction of chromosomal instability and inflammation is a common aspect of adaptation to aneuploidy
Source: EMBO Rep. 2024 Sep 18;25(11):26. doi: 10.1038/s44319-024-00252-0 (PMC11549362; doi:10.1038/s44319-024-00252-0)
Supplement: Supplementary file 5 — Source data Fig. 2 [file 44319_2024_252_MOESM5_ESM.zip]

Archive with 1 entries (1 files):
- Figure 2/Figure 2C numerical data.xlsx
