# Supplementary material for: Reduction of chromosomal instability and inflammation is a common aspect of adaptation to aneuploidy
Source: EMBO Rep. 2024 Sep 18;25(11):26. doi: 10.1038/s44319-024-00252-0 (PMC11549362; doi:10.1038/s44319-024-00252-0)
Supplement: Supplementary file 5 — Source data Fig. 2 [file 44319_2024_252_MOESM5_ESM.zip › Figure 2/Figure 2C numerical data.xlsx]

## Sheet: Sheet1
	imbalanced genes	doubling times
p53kd	0	15.19	14.77
12.1	4298	45.79			40.1													34.7
14.2	1236	45.09		26.68	27.91
14.6	3907	39.17			40.72
14.1	3040	49.84	26.28		26.48				53.91	43.96			30.15			24.09	23.92
14.14	3586	34.48			56.06
14.17	3860	42.04			53.62								49.21
14.2	3430	54.22	48.36		60.55				37.81				43.5	54.22	51.7	42.85		43.32
14.21	2210	38.32	24.72		30.66				22.78	24.62			28.02			21.27
15.12	2721	27.46			49.29			26.34					24.6					24.28
15.14	1446	27.82		25.86				28.55					27.28					25.21
15.16	5774	72.58				70.83	55.21	69.87					69.43
D3	1107	23.63			26.67				20.66
	imbalanced genes	doubling times
p53kd_20w	0	15.64	15.51
p53kd_21w	0	15.32	16.19
12.1	3521	28.31	34.8	28.68
14.2	478	20	17.97
14.6	888	20.1	17.18
14.1	1785	22.83	20.33
14.14	0	18.42	18.01
14.17	4326	32.3	23.59
14.2	3113	25.79	26.69
14.21	698	18.01	17.21
15.12	1824	22.91	17.5
15.14	488	22.03	19.39
15.16	588	26.98	21.88
D3	1335	21.68	19.79
