# Supplementary material for: Reduction of chromosomal instability and inflammation is a common aspect of adaptation to aneuploidy
Source: EMBO Rep. 2024 Sep 18;25(11):26. doi: 10.1038/s44319-024-00252-0 (PMC11549362; doi:10.1038/s44319-024-00252-0)
Supplement: Supplementary file 6 — Source data Fig. 3 [file 44319_2024_252_MOESM6_ESM.zip › Figure 3/Figure 3A numerical data.xlsx]

## Sheet: clone_late_vs_clone_early
label	size	size_used	estimate	std.error	statistic	p.value	adj.p
E2F Targets	200	200	2.71611	0.110712	24.5332	5.73161e-132	2.86581e-130
Myc Targets V1	200	200	2.61371	0.110771	23.5956	2.74345e-122	6.85861e-121
G2-M Checkpoint	200	200	1.97943	0.111088	17.8186	9.31923e-71	1.5532e-69
Myc Targets V2	58	58	2.4115	0.206378	11.6848	1.70725e-31	2.13406e-30
TNF-alpha Signaling via NF-kB	200	200	-1.28107	0.111335	-11.5064	1.36262e-30	1.36262e-29
Oxidative Phosphorylation	200	200	1.17026	0.111364	10.5084	8.51309e-26	7.09424e-25
DNA Repair	150	147	1.32648	0.129824	10.2175	1.77e-24	1.26428e-23
TGF-beta Signaling	54	54	-1.39399	0.214118	-6.51039	7.58106e-11	4.73816e-10
Myogenesis	200	192	-0.72988	0.113744	-6.41684	1.40631e-10	7.81283e-10
mTORC1 Signaling	200	199	0.689332	0.11174	6.16909	6.93175e-10	3.46588e-09
Inflammatory Response	200	197	-0.58293	0.112318	-5.19	2.1128e-07	9.60363e-07
Unfolded Protein Response	113	113	0.764254	0.14815	5.15864	2.49889e-07	1.04121e-06
IL-2/STAT5 Signaling	199	196	-0.569855	0.112604	-5.06068	4.19547e-07	1.52529e-06
Epithelial Mesenchymal Transition	200	200	-0.563776	0.111478	-5.05728	4.27081e-07	1.52529e-06
UV Response Dn	144	144	-0.643132	0.131292	-4.8985	9.69344e-07	3.23115e-06
KRAS Signaling Up	200	192	-0.545881	0.113769	-4.79814	1.60701e-06	5.02191e-06
heme Metabolism	200	193	-0.535605	0.113477	-4.71996	2.36657e-06	6.9605e-06
Glycolysis	200	196	0.519117	0.11261	4.60986	4.04146e-06	1.12263e-05
IL-6/JAK/STAT3 Signaling	87	84	-0.748891	0.171787	-4.35942	1.3072e-05	3.44e-05
Coagulation	138	132	-0.586815	0.137119	-4.2796	1.87651e-05	4.69128e-05
Hedgehog Signaling	36	36	-1.08452	0.262262	-4.13524	3.55288e-05	8.28466e-05
Interferon Gamma Response	200	195	-0.466215	0.112903	-4.12934	3.64525e-05	8.28466e-05
Apical Junction	200	198	-0.404791	0.112054	-3.61247	0.000303656	0.000660121
Cholesterol Homeostasis	74	74	-0.63658	0.183019	-3.47821	0.000505296	0.0010527
KRAS Signaling Dn	200	178	-0.396391	0.118155	-3.35482	0.000794868	0.00158974
Complement	200	195	-0.37045	0.112912	-3.28089	0.00103566	0.00199165
p53 Pathway	200	198	-0.347964	0.112059	-3.10519	0.00190282	0.00352374
Androgen Response	100	99	-0.440188	0.158289	-2.78092	0.00542288	0.00968371
Fatty Acid Metabolism	158	156	0.348065	0.126184	2.75839	0.00581127	0.0100194
Hypoxia	200	199	-0.263768	0.111783	-2.35964	0.0182974	0.0304957
Apoptosis	161	160	-0.290945	0.124606	-2.33492	0.0195525	0.0315363
Estrogen Response Early	200	196	-0.243442	0.112633	-2.16137	0.0306722	0.0479253
Spermatogenesis	135	122	0.293443	0.142635	2.0573	0.0396636	0.0600963
Angiogenesis	36	34	-0.550538	0.269901	-2.03977	0.0413793	0.0608519
Notch Signaling	32	32	-0.528996	0.278203	-1.90147	0.0572472	0.0817817
Mitotic Spindle	199	199	-0.18927	0.111787	-1.69313	0.0904389	0.12561
Adipogenesis	200	199	0.162584	0.111788	1.45439	0.145845	0.197088
Protein Secretion	96	96	-0.195259	0.160749	-1.21468	0.224495	0.288597
Pperoxisome	104	102	0.187079	0.155961	1.19953	0.23033	0.288597
Wnt-beta Catenin Signaling	42	42	-0.290989	0.242871	-1.19812	0.230877	0.288597
Apical Surface	44	43	-0.266302	0.240034	-1.10944	0.267249	0.325913
Bile Acid Metabolism	112	110	-0.158779	0.150198	-1.05713	0.290457	0.345782
Reactive Oxygen Species Pathway	49	49	0.212984	0.224876	0.947118	0.343584	0.399516
Estrogen Response Late	200	191	0.0723544	0.114097	0.634151	0.525986	0.597711
Interferon Alpha Response	97	96	-0.0952305	0.160751	-0.592409	0.55358	0.615089
Pancreas Beta Cells	40	35	-0.134023	0.266034	-0.503782	0.614418	0.667845
Allograft Rejection	200	192	0.0398936	0.113801	0.350556	0.725923	0.772259
Xenobiotic Metabolism	200	196	0.0291137	0.112639	0.258469	0.796046	0.829215
UV Response Up	158	157	0.0148402	0.125795	0.117972	0.906091	0.924582
PI3K/AKT/mTOR Signaling	105	105	0.00012261	0.153725	0.000797592	0.999364	0.999364

## Sheet: p53kd_late_vs_p53kd_early
label	size	size_used	estimate	std.error	statistic	p.value	adj.p
TNF-alpha Signaling via NF-kB	200	200	0.227368	0.0366284	6.20744	5.43644e-10	2.71822e-08
Epithelial Mesenchymal Transition	200	200	0.169705	0.0366359	4.6322	3.6289e-06	8.46775e-05
Mitotic Spindle	199	199	0.166145	0.0367278	4.52369	6.09394e-06	8.46775e-05
IL-2/STAT5 Signaling	199	196	0.166575	0.0370066	4.50124	6.7742e-06	8.46775e-05
KRAS Signaling Up	200	192	0.166284	0.0373885	4.44746	8.71184e-06	8.71184e-05
G2-M Checkpoint	200	200	0.157008	0.0366373	4.28549	1.82751e-05	0.000152292
Apoptosis	161	160	0.165275	0.0409429	4.03673	5.42996e-05	0.000387854
Hypoxia	200	199	0.137295	0.0367307	3.73787	0.000185833	0.00116146
E2F Targets	200	200	0.124036	0.0366403	3.38522	0.000711866	0.00395481
Unfolded Protein Response	113	113	0.161601	0.0486945	3.31867	0.000905244	0.00452622
Oxidative Phosphorylation	200	200	-0.115647	0.036641	-3.15621	0.00159949	0.00727041
Notch Signaling	32	32	0.238801	0.0914199	2.61213	0.00900127	0.0375053
TGF-beta Signaling	54	54	0.180399	0.070394	2.5627	0.0103896	0.03996
Myc Targets V2	58	58	0.154799	0.0679277	2.27888	0.022679	0.0793745
p53 Pathway	200	198	0.0824184	0.0368269	2.238	0.0252267	0.0793745
Interferon Alpha Response	97	96	-0.117876	0.0528233	-2.23151	0.0256524	0.0793745
Inflammatory Response	200	197	0.0816585	0.0369198	2.21178	0.0269873	0.0793745
Angiogenesis	36	34	0.18429	0.0886952	2.0778	0.0377343	0.102616
mTORC1 Signaling	200	199	0.0751512	0.036735	2.04576	0.040786	0.102616
Estrogen Response Early	200	196	0.0756238	0.0370138	2.04313	0.0410462	0.102616
Allograft Rejection	200	192	0.0732764	0.0373957	1.95949	0.0500623	0.116403
Fatty Acid Metabolism	158	156	-0.0808519	0.0414687	-1.94971	0.0512175	0.116403
UV Response Dn	144	144	0.0816899	0.0431558	1.89291	0.0583773	0.126907
Complement	200	195	0.0689592	0.0371084	1.85832	0.0631311	0.131523
Cholesterol Homeostasis	74	74	0.106917	0.0601505	1.7775	0.0754941	0.150988
Myc Targets V1	200	200	0.0623204	0.0366441	1.70069	0.0890078	0.171169
Protein Secretion	96	96	0.0882436	0.0528247	1.6705	0.0948282	0.175608
UV Response Up	158	157	0.0675597	0.0413375	1.63435	0.102194	0.182489
Bile Acid Metabolism	112	110	-0.0753709	0.0493574	-1.52704	0.126758	0.215505
Coagulation	138	132	0.0683645	0.045069	1.51689	0.129303	0.215505
IL-6/JAK/STAT3 Signaling	87	84	0.0836321	0.0564642	1.48115	0.138573	0.223505
Hedgehog Signaling	36	36	0.118172	0.0862008	1.37089	0.170417	0.266277
Adipogenesis	200	199	-0.0465315	0.0367362	-1.26664	0.205291	0.311047
Reactive Oxygen Species Pathway	49	49	-0.0866836	0.0738985	-1.17301	0.240799	0.354116
Wnt-beta Catenin Signaling	42	42	0.085629	0.079813	1.07287	0.283336	0.396543
Estrogen Response Late	200	191	0.0400451	0.0374942	1.06803	0.285511	0.396543
Spermatogenesis	135	122	0.0365814	0.046875	0.780403	0.435158	0.588051
Pancreas Beta Cells	40	35	0.0612551	0.087424	0.700667	0.483515	0.636204
PI3K/AKT/mTOR Signaling	105	105	0.0338941	0.050517	0.670944	0.50226	0.643923
Androgen Response	100	99	0.0279169	0.0520216	0.536641	0.591519	0.730288
Xenobiotic Metabolism	200	196	0.0185147	0.0370155	0.500188	0.616945	0.730288
Pperoxisome	104	102	-0.0254117	0.0512528	-0.495811	0.620031	0.730288
Apical Surface	44	43	-0.0382164	0.0788813	-0.48448	0.628048	0.730288
heme Metabolism	200	193	0.0152986	0.0373008	0.410143	0.681703	0.774663
Myogenesis	200	192	0.0120333	0.0373974	0.32177	0.747629	0.818084
KRAS Signaling Dn	200	178	-0.012239	0.0388336	-0.315166	0.752637	0.818084
Interferon Gamma Response	200	195	-0.00693607	0.0371099	-0.186906	0.851735	0.906101
Glycolysis	200	196	0.00575451	0.0370156	0.155462	0.876458	0.912977
DNA Repair	150	147	0.00479581	0.0427166	0.11227	0.91061	0.929193
Apical Junction	200	198	-0.00114485	0.0368291	-0.0310854	0.975202	0.975202

## Sheet: clone_early_vs_p53kd_early
label	size	size_used	estimate	std.error	statistic	p.value	adj.p
Myc Targets V1	200	200	-1.77914	0.0667654	-26.6476	3.89271e-155	1.94636e-153
E2F Targets	200	200	-1.74433	0.0667876	-26.1176	3.72457e-149	9.31142e-148
G2-M Checkpoint	200	200	-1.25899	0.0670503	-18.7767	2.47692e-78	4.1282e-77
Myc Targets V2	58	58	-1.69173	0.124546	-13.5831	6.20187e-42	7.75234e-41
TNF-alpha Signaling via NF-kB	200	200	0.900656	0.0671894	13.4047	6.90338e-41	6.90338e-40
Oxidative Phosphorylation	200	200	-0.717062	0.0672427	-10.6638	1.6272e-26	1.356e-25
Epithelial Mesenchymal Transition	200	200	0.644318	0.0672604	9.57946	1.02744e-21	7.33889e-21
DNA Repair	150	147	-0.721949	0.0784104	-9.20731	3.49535e-20	2.1846e-19
KRAS Signaling Up	200	192	0.586669	0.0686562	8.54502	1.3283e-17	7.37946e-17
Inflammatory Response	200	197	0.516647	0.0677957	7.62065	2.57761e-14	1.2888e-13
p53 Pathway	200	198	0.505445	0.0676269	7.47402	7.93109e-14	3.60504e-13
Hypoxia	200	199	0.4881	0.0674604	7.23535	4.72352e-13	1.96813e-12
Myogenesis	200	192	0.483242	0.0686757	7.03658	2.00066e-12	7.69485e-12
Coagulation	138	132	0.574276	0.0827672	6.93845	4.02239e-12	1.43657e-11
TGF-beta Signaling	54	54	0.887593	0.129284	6.86547	6.72055e-12	2.24018e-11
IL-2/STAT5 Signaling	199	196	0.437105	0.0679813	6.42978	1.29176e-10	4.03676e-10
heme Metabolism	200	193	0.43954	0.0685052	6.41615	1.41264e-10	4.15482e-10
Apoptosis	161	160	0.463289	0.0752118	6.15979	7.35075e-10	2.04188e-09
mTORC1 Signaling	200	199	-0.401411	0.0674742	-5.9491	2.71784e-09	7.15221e-09
UV Response Dn	144	144	0.466107	0.079268	5.88014	4.13045e-09	1.03261e-08
KRAS Signaling Dn	200	178	0.371179	0.0713325	5.20351	1.96489e-07	4.67831e-07
Complement	200	195	0.350079	0.0681668	5.13562	2.82489e-07	6.42021e-07
Hedgehog Signaling	36	36	0.778019	0.158349	4.91331	8.98903e-07	1.95414e-06
Unfolded Protein Response	113	113	-0.433057	0.0894614	-4.84072	1.29837e-06	2.70493e-06
Angiogenesis	36	34	0.769679	0.16294	4.72371	2.32338e-06	4.64676e-06
IL-6/JAK/STAT3 Signaling	87	84	0.485849	0.103727	4.68393	2.82311e-06	5.42906e-06
Apical Junction	200	198	0.276536	0.0676588	4.08721	4.37406e-05	8.10012e-05
Estrogen Response Early	200	196	0.254131	0.0680037	3.73702	0.000186463	0.00033297
Interferon Gamma Response	200	195	0.24221	0.0681781	3.5526	0.000381861	0.000658381
Cholesterol Homeostasis	74	74	0.365018	0.110515	3.30289	0.00095774	0.00159623
Apical Surface	44	43	0.390308	0.14493	2.69308	0.00708231	0.0114231
Xenobiotic Metabolism	200	196	0.182217	0.0680093	2.67929	0.00738068	0.0115323
Bile Acid Metabolism	112	110	0.230873	0.0906883	2.54578	0.0109069	0.0165256
Fatty Acid Metabolism	158	156	-0.175184	0.0761962	-2.29912	0.0215032	0.0316223
Wnt-beta Catenin Signaling	42	42	0.318586	0.146648	2.17246	0.0298269	0.0418273
Protein Secretion	96	96	0.210492	0.0970617	2.16864	0.0301157	0.0418273
Notch Signaling	32	32	0.349408	0.167987	2.07997	0.037534	0.0507216
Allograft Rejection	200	192	0.118855	0.0687142	1.7297	0.0836922	0.110121
Spermatogenesis	135	122	-0.145558	0.0861291	-1.68999	0.0910368	0.11546
Pancreas Beta Cells	40	35	0.27036	0.160635	1.68308	0.0923678	0.11546
Estrogen Response Late	200	191	0.0997951	0.0688938	1.44854	0.147475	0.179847
Glycolysis	200	196	-0.0904489	0.0680137	-1.32986	0.183571	0.218537
PI3K/AKT/mTOR Signaling	105	105	-0.116863	0.0928223	-1.25899	0.20804	0.237832
Adipogenesis	200	199	-0.0847507	0.0675017	-1.25553	0.209292	0.237832
Androgen Response	100	99	0.109642	0.0955871	1.14704	0.251373	0.279303
Interferon Alpha Response	97	96	-0.0962345	0.0970661	-0.991433	0.32148	0.349435
Pperoxisome	104	102	-0.0908274	0.0941748	-0.964456	0.334823	0.356195
Mitotic Spindle	199	199	-0.0484543	0.0675026	-0.717814	0.472876	0.492579
UV Response Up	158	157	0.0254016	0.0759588	0.334413	0.738069	0.753132
Reactive Oxygen Species Pathway	49	49	0.00946991	0.135789	0.0697401	0.944401	0.944401
