# Supplementary material for: Reduction of chromosomal instability and inflammation is a common aspect of adaptation to aneuploidy
Source: EMBO Rep. 2024 Sep 18;25(11):26. doi: 10.1038/s44319-024-00252-0 (PMC11549362; doi:10.1038/s44319-024-00252-0)
Supplement: Supplementary file 7 — Source data Fig. 4 [file 44319_2024_252_MOESM7_ESM.zip › Figure 4/Figure 4A numerical data.xlsx]

## Sheet: Sheet1
	Other									Bridge									Lagging
Parental	0	2.08333	0	1.17647	2.0202	0.653595	1.23457	3.15789	3.07692	8	7.29167	2.7027	3.52941	5.05051	3.26797	4.93827	1.05263	1.53846	0	4.16667	3.24324	0.588235	3.0303	2.61438	0	1.05263	3.07692
12.10 early	2.63158	6								36.8421	20								2.63158	8
14.2 early	2	2								28	20								2	4
14.6 early	0	0								18	24								2	2
14.1	0	0	13.6364	5.30973	0					8	6	2.27273	12.3894	14.5455					4	6	2.27273	3.53982	1.81818
14.14 early	6	10								28	18								8	10
14.17			18.1818	0								9.09091	14								9.09091	16
14.20 early	0	4	4							16.6667	14	14							16.6667	2	2
14.21	2	8	2.63158	4	3.40909	4	3.40909			10	6	5.26316	10	3.40909	10	3.40909			6	12	2.63158	2	9.09091	2	9.09091
15.12 early	4	0	0							16	10.2041	14							4	8.16327	2
15.14 early	2	0	0							30	24	28							14	12	4
15.16 early	20	10	11.1111							60	40	38.8889							10	7.5	11.1111
15.18 early	0	4.34783								5	4.34783								30	21.7391
D3	2.43902	1.13636								4.87805	9.09091								10.5691	4.54545
Parental late	2	0								4	6								2	2
12.10 21 weeks	6									18									0
14.2 17 weeks	2									6									0
14.6 17 weeks	0	0								4	6								4	2
14.10 late	0	0		4		2				10	6		2		6				0	0		0		2
14 14 17 weeks	0									4									2
14.17 late	0									14									2
14.20 8 weeks	0	2		6		2				10	8		6		8				0	0		4		6
14.21 late	2	2	0	2.63158		2				4	8	6	5.26316		6				2	0	0	2.63158		2
15.12 16 weeks	0	0	4							4	6	6							0	2	0
15 14 9 weeks	0	0	0							6	6	8							2	0	0
15 16 13 weeks	0									6									4
15 18 16 weeks	0	0	0							8	4	8							4	4	4
D3 late	0									6									0
