# Supplementary material for: Reduction of chromosomal instability and inflammation is a common aspect of adaptation to aneuploidy
Source: EMBO Rep. 2024 Sep 18;25(11):26. doi: 10.1038/s44319-024-00252-0 (PMC11549362; doi:10.1038/s44319-024-00252-0)
Supplement: Supplementary file 7 — Source data Fig. 4 [file 44319_2024_252_MOESM7_ESM.zip › Figure 4/Figure 4B numerical data.xlsx]

## Sheet: Sheet1
	doubling times	Missegregations
parental early	15.19	13.5417	7.02703	5.88235	11.1111
12.1	40.1	42.1053	34
14.2	27.91	32	26
14.6	40.72	20	26
14.1	26.48			18.1818	21.2389	16.3636
14.14	56.06	42	38
14.17	53.62	36.3636	30
14.2	60.55	33.3333	20	20	22	20
14.21	30.66	18	26	10.5263	16	15.9091	16	15.9091	18
15.12	49.29	24	18.3673	16
15.14	26.57	46	36	32
15.16	70.83	90	57.5	61.1111
D3	26.67	17.8862	14.7727
parental late	15.32	8
12.10_17w	28.31	30
14.2_13w	20	8
14.6_17w	20.1	8
14.10_11w	22.83	10	12	10
14.14_14w	18.42	6
14.17_23w	32.3	16
14.20_25w	25.79	16	16
14.21_5w	18.01	10	10.5263	8
15.12_17w	22.91	12
15.14_9w	22.03	6
15.16_8w	26.98	10
D3_8w	21.68	6
