# Supplementary material for: Reduction of chromosomal instability and inflammation is a common aspect of adaptation to aneuploidy
Source: EMBO Rep. 2024 Sep 18;25(11):26. doi: 10.1038/s44319-024-00252-0 (PMC11549362; doi:10.1038/s44319-024-00252-0)
Supplement: Supplementary file 7 — Source data Fig. 4 [file 44319_2024_252_MOESM7_ESM.zip › Figure 4/Figure 4C numerical data.xlsx]

## Sheet: Sheet1
	Other			Bridge			Lagging
Parental	0			8			0
15.18 early	0	4.34783		5	4.34783		30	21.7391
15 18 4 weeks	0			14			8
15 18 8 weeks	0			12			4
15 18 12 weeks	0			12			8
15 18 16 weeks	0	0	0	8	4	8	4	4	4
