# Supplementary material for: Reduction of chromosomal instability and inflammation is a common aspect of adaptation to aneuploidy
Source: EMBO Rep. 2024 Sep 18;25(11):26. doi: 10.1038/s44319-024-00252-0 (PMC11549362; doi:10.1038/s44319-024-00252-0)
Supplement: Supplementary file 7 — Source data Fig. 4 [file 44319_2024_252_MOESM7_ESM.zip › Figure 4/Figure 4D numerical data.xlsx]

## Sheet: Sheet1
	Doubling times	Missegregations
15.18 early	34.98	32.7174
15.18 4 weeks	28.44	22
15.18 8 weeks	27.13	16
15.18 12 weeks	22.74	20
15.18 16 weeks	18.66	12
