# Supplementary material for: Reduction of chromosomal instability and inflammation is a common aspect of adaptation to aneuploidy
Source: EMBO Rep. 2024 Sep 18;25(11):26. doi: 10.1038/s44319-024-00252-0 (PMC11549362; doi:10.1038/s44319-024-00252-0)
Supplement: Supplementary file 7 — Source data Fig. 4 [file 44319_2024_252_MOESM7_ESM.zip › Figure 4/Figure 4E numerical data.xlsx]

## Sheet: Sheet1
	gained genes	CIN
p53kd	0	13.5417	7.02703	5.88235	11.1111	8
12.1	2559	42.1053	34
14.2	506	32	26
14.6	2310	20	26
14.1	2310			18.1818	21.2389	16.3636	42.2
14.14	3486	42	38
14.17	3021	36.3636	30
14.2	442	33.3333	20	20	22	20
14.21	699	18	26	10.5263	16	15.9091	16	15.9091	18
15.12	1988	24	18.3673	16
15.14	1108	46	36	32
15.16	4397	90	57.5	61.1111
D3	215	17.8862	14.7727
	gained genes	CIN
p53kd_20w	0	6	8
p53kd_21w	0	8	8
12.1	1795	30	24
14.2	478	8
14.6	430	8	8
14.1	1546	10	12	10	6		6
14.14	0	6
14.17	4326	16
14.2	339	10	10		16		16
14.21	698	8	10	6	10.5263
15.12	1090	12	4	8	10
15.14	0	8	6	8
15.16	0	10
D3	1182	6
