# Supplementary material for: Reduction of chromosomal instability and inflammation is a common aspect of adaptation to aneuploidy
Source: EMBO Rep. 2024 Sep 18;25(11):26. doi: 10.1038/s44319-024-00252-0 (PMC11549362; doi:10.1038/s44319-024-00252-0)
Supplement: Supplementary file 8 — Source data Fig. 5 [file 44319_2024_252_MOESM8_ESM.zip]

Archive with 4 entries (4 files):
- Figure 5/Figure 5A numerical data- relative expression.xlsx
- Figure 5/Figure 5B numerical data.xlsx
- Figure 5/Figure 5C numerical data- relative expression.xlsx
- Figure 5/Figure 5D numerical data.xlsx
