# Supplementary material for: Reduction of chromosomal instability and inflammation is a common aspect of adaptation to aneuploidy
Source: EMBO Rep. 2024 Sep 18;25(11):26. doi: 10.1038/s44319-024-00252-0 (PMC11549362; doi:10.1038/s44319-024-00252-0)
Supplement: Supplementary file 8 — Source data Fig. 5 [file 44319_2024_252_MOESM8_ESM.zip › Figure 5/Figure 5A numerical data- relative expression.xlsx]

## Sheet: Sheet1
	Parental untreated			Parental +cGAMP 13uM			Parental +cGAMP 20uM			Parental +cGAMP 67uM
	relative expression	upper limit	lower limit	relative expression	upper limit	lower limit	relative expression	upper limit	lower limit	relative expression	upper limit	lower limit
IFNY	1	1.0369	0.96441	1.61328	1.72335	1.51024	1.50525	1.61659	1.40157	4.03714	6.79349	5.27778
IL6	1	1.05778	0.945379	1.39474	1.5835	1.22848	1.72508	1.79552	1.65741	2.84153	4.47111	3.72469
ISG15	1	1.07635	0.929068	10.5805	10.7986	10.3668	46.3126	51.8776	41.3446	125.076	182.03	147.415
OASL15	1	1.02498	0.975633	1.41748	1.48155	1.35619	1.41748	1.85321	1.08421	32.3718	39.6607	26.4225
