# Supplementary material for: Reduction of chromosomal instability and inflammation is a common aspect of adaptation to aneuploidy
Source: EMBO Rep. 2024 Sep 18;25(11):26. doi: 10.1038/s44319-024-00252-0 (PMC11549362; doi:10.1038/s44319-024-00252-0)
Supplement: Supplementary file 8 — Source data Fig. 5 [file 44319_2024_252_MOESM8_ESM.zip › Figure 5/Figure 5C numerical data- relative expression.xlsx]

## Sheet: Sheet1
	Parental untreated		12.10 untreated		14.20 untreated		15.12 untreated		15.14 untreated		15.18 untreated		Parental siSTING		12.10 siSTING		14.20 siSTING		15.12 siSTING		15.14 siSTING		15.18 siSTING
	replicate 1	replicate 2	replicate 1	replicate 2	replicate 1	replicate 2	replicate 1	replicate 2	replicate 1	replicate 2	replicate 1	replicate 2	replicate 1	replicate 2	replicate 1	replicate 2	replicate 1	replicate 2	replicate 1	replicate 2	replicate 1	replicate 2	replicate 1	replicate 2
STING	1	1	3.36359	2.67586	1.06191	0.66281	1.6358	1.25411	1.11729	1.20581	0.907519	0.846745	0.189027	0.252905	1.0485	0.622725	0.291183	0.184284	0.269184	0.310644	0.182167	0.315709	0.220676	0.439317
