# Supplementary material for: Reduction of chromosomal instability and inflammation is a common aspect of adaptation to aneuploidy
Source: EMBO Rep. 2024 Sep 18;25(11):26. doi: 10.1038/s44319-024-00252-0 (PMC11549362; doi:10.1038/s44319-024-00252-0)
Supplement: Supplementary file 8 — Source data Fig. 5 [file 44319_2024_252_MOESM8_ESM.zip › Figure 5/Figure 5D numerical data.xlsx]

## Sheet: Sheet1
	Parental		Parental siSTING		12.10		12.10 siSTING		14.20		14.20 siSTING		15.12		15.12 siSTING		15.14		15.14 siSTING		15.18		15.18 siSTING
	replicate 1	replicate 2	replicate 1	replicate 2	replicate 1	replicate 2	replicate 1	replicate 2	replicate 1	replicate 2	replicate 1	replicate 2	replicate 1	replicate 2	replicate 1	replicate 2	replicate 1	replicate 2	replicate 1	replicate 2	replicate 1	replicate 2	replicate 1	replicate 2
Doubling Time	15.88	15.13	15.42	14.78	36.32	34.55	35.71	35.86	51.91	43.57	48.68	45.58	24.13	23.97	24.46	23.44	22.75	21.22	23.53	21.93	29.1	31.58	28.08	28.92
