# Supplementary material for: Reduction of chromosomal instability and inflammation is a common aspect of adaptation to aneuploidy
Source: EMBO Rep. 2024 Sep 18;25(11):26. doi: 10.1038/s44319-024-00252-0 (PMC11549362; doi:10.1038/s44319-024-00252-0)
Supplement: Supplementary file 9 — Source data Fig. 6 [file 44319_2024_252_MOESM9_ESM.zip › Figure 6/Figure 6A numerical data.xlsx]

## Sheet: Sheet1
	Parental	12.10 Early	12.10 Late	14.20 Early	14.20 Late	15.12 Early	15.12 Late	15.18 Early	15.18 Late
ratio mutant	0.718421	0.674312	0.792593	0.686111	0.695122	0.677945	0.850633	0.695122	0.8425
