# Supplementary material for: Reduction of chromosomal instability and inflammation is a common aspect of adaptation to aneuploidy
Source: EMBO Rep. 2024 Sep 18;25(11):26. doi: 10.1038/s44319-024-00252-0 (PMC11549362; doi:10.1038/s44319-024-00252-0)
Supplement: Supplementary file 9 — Source data Fig. 6 [file 44319_2024_252_MOESM9_ESM.zip › Figure 6/Figure 6B numerical data.xlsx]

## Sheet: Sheet1
	Parental	Parental 21 weeks	12.10 early	12.10 late	14.20 Early	14.20 Late	15.12 Early	15.12 Late	15.18 Early	15.18 Late
Ratio mutant KRAS	0.659574	0.692308	0.72	0.758065	0.634615	0.608696	0.645161	0.84	0.645161	0.847222
