# Supplementary material for: Reduction of chromosomal instability and inflammation is a common aspect of adaptation to aneuploidy
Source: EMBO Rep. 2024 Sep 18;25(11):26. doi: 10.1038/s44319-024-00252-0 (PMC11549362; doi:10.1038/s44319-024-00252-0)
Supplement: Supplementary file 9 — Source data Fig. 6 [file 44319_2024_252_MOESM9_ESM.zip › Figure 6/Figure 6C numerical data.xlsx]

## Sheet: Sheet1
	Parental aged siNT		Parental aged siKRAS 20nM		14.17 siNT		14.17 siKRAS 20nM		15.12 siNT		15.12 siKRAS 20nM		15.18 siNT		15.18 siKRAS 20nM
Doubling Time	15.13	17.195	22.29	22.97	22.59	25.02	42.5	46.88	22.21	38.98	37.49	71.33	19.4	22.88	34.21	37.48
