# Supplementary material for: Reduction of chromosomal instability and inflammation is a common aspect of adaptation to aneuploidy
Source: EMBO Rep. 2024 Sep 18;25(11):26. doi: 10.1038/s44319-024-00252-0 (PMC11549362; doi:10.1038/s44319-024-00252-0)
Supplement: Supplementary file 9 — Source data Fig. 6 [file 44319_2024_252_MOESM9_ESM.zip › Figure 6/Figure 6E numerical data.xlsx]

## Sheet: Sheet1
	Parental			Parental KRAS			14.17			14.17 KRAS			15.12			15.12 KRAS			15.18			15.18 KRAS
	replicate 1	replicate 2	replicate 3	replicate 1	replicate 2	replicate 3	replicate 1	replicate 2	replicate 3	replicate 1	replicate 2	replicate 3	replicate 1	replicate 2	replicate 3	replicate 1	replicate 2	replicate 3	replicate 1	replicate 2		replicate 1	replicate 2
Doubling Time (h)	17.48	15.47	14.72	16.21	15.95	14.51	39.53	35.41	27	32.67	26.15	23.81	27.08	25.51	23.03	23.67	23.08	20.57	29.56	25.87		27	21.34
