# Supplementary material for: Reduction of chromosomal instability and inflammation is a common aspect of adaptation to aneuploidy
Source: EMBO Rep. 2024 Sep 18;25(11):26. doi: 10.1038/s44319-024-00252-0 (PMC11549362; doi:10.1038/s44319-024-00252-0)
Supplement: Supplementary file 9 — Source data Fig. 6 [file 44319_2024_252_MOESM9_ESM.zip › Figure 6/Figure 6F&G numerical data.xlsx]

## Sheet: Fig. 6E
Aneuploidy scores	Aneuploidy scores
KRAS WT	KRAS Mutant
26	8		Table Analyzed	KRAS hotspot
6	26
20	23		Column B	KRAS Hotspot mutation
19	13		vs.	vs.
8	18		Column A	KRAS WT
22	26
16	7		Unpaired t test
21	16		P value	0.0216
21	27		P value summary	*
19	17		Significantly different (P < 0.05)?	Yes
27	25		One- or two-tailed P value?	Two-tailed
24	21		t, df	t=2.301, df=938
18	13
3	12		How big is the difference?
26	21		Mean of column A	14.51
22	20		Mean of column B	16.39
10	23		Difference between means (B - A) ± SEM	1.878 ± 0.8164
9	7		95% confidence interval	0.2763 to 3.481
20	21		R squared (eta squared)	0.005613
19	24
4	26		F test to compare variances
13	20		F, DFn, Dfd	1.050, 795, 143
14	22		P value	0.727
34	24		P value summary	ns
0	25		Significantly different (P < 0.05)?	No
8	20
25	24		Data analyzed
24	9		Sample size, column A	796
0	16		Sample size, column B	144
8	19
4	18
7	16
22	16
6	14
10	16
0	27
3	20
7	24
4	27
7	26
2	17
18	24
2	16
13	19
5	5
12	31
0	25
4	12
20	7
5	28
11	12
3	13
14	6
7	11
11	24
6	12
7	28
1	21
8	22
0	11
0	21
5	29
11	24
0	16
5	26
9	34
29	33
15	20
9	24
0	15
15	24
22	26
3	5
22	15
2	18
10	22
26	26
2	17
6	19
2	10
30	21
16	9
14	17
22	32
5	25
17	15
19	25
0	27
4	22
12	23
10	8
0	8
3	26
0	12
27	5
16	28
20	17
7	29
3	23
0	14
14	19
13	6
0	3
0	22
6	11
10	7
8	27
23	21
21	10
23	4
6	24
11	25
30	6
24	24
2	6
22	2
10	9
26	27
31	15
0	12
2	2
5	2
18	6
16	25
11	5
3	7
22	5
0	2
7	0
4	4
14	0
11	0
9	21
0	4
7	0
26	2
19	1
0	0
22	20
8	0
0	18
24	0
12
31
16
27
28
8
18
9
8
0
13
4
5
22
6
19
2
21
34
0
27
16
23
16
14
22
24
0
13
5
4
15
22
17
11
16
18
22
21
28
0
4
19
8
5
10
31
11
21
25
29
10
4
10
10
10
23
5
19
10
18
6
3
6
10
24
8
17
19
22
24
0
1
10
7
10
13
25
22
20
14
16
22
10
18
31
17
5
28
21
8
7
5
1
7
11
29
12
10
16
13
27
13
6
19
4
26
7
21
6
4
20
0
7
13
18
24
2
3
29
18
19
15
27
18
17
10
16
21
9
19
8
9
16
9
7
5
5
7
26
7
7
6
29
2
14
23
29
11
12
27
6
6
10
16
23
10
24
18
23
23
8
29
8
11
27
2
12
5
22
29
24
31
5
23
9
2
17
22
20
3
9
15
12
17
17
3
23
9
13
27
10
0
13
22
17
11
24
17
2
18
30
24
11
29
18
15
14
12
31
1
13
20
15
9
23
25
12
17
22
7
25
6
26
24
18
20
14
14
8
19
29
0
33
19
6
20
25
22
20
23
13
11
27
8
21
21
35
10
5
27
23
30
13
23
32
0
24
3
23
25
15
0
0
13
13
25
5
28
20
21
27
18
15
18
20
29
24
8
4
18
21
28
7
25
6
2
23
19
20
14
28
20
22
7
22
30
22
17
3
20
26
28
23
26
21
32
21
20
22
13
26
14
0
31
13
27
16
2
24
6
23
6
0
9
14
25
29
27
24
26
17
21
27
16
21
10
14
23
24
8
21
35
30
27
5
24
14
25
13
34
22
7
27
26
22
24
13
20
0
7
2
10
2
25
24
16
23
36
19
15
25
14
22
26
26
6
29
0
24
30
25
27
24
9
28
3
24
14
15
20
21
24
33
0
11
5
24
18
23
8
16
22
23
6
18
18
21
23
28
18
14
4
10
25
9
25
14
9
18
8
23
16
23
2
23
16
4
18
17
16
15
16
8
14
11
14
12
16
32
14
25
16
23
3
6
7
2
10
26
15
19
15
21
2
11
23
18
1
17
8
28
8
24
8
2
0
27
20
20
6
9
17
24
14
18
5
19
18
13
19
23
24
8
21
24
27
7
13
1
5
8
30
20
16
18
14
19
16
24
23
24
20
15
18
22
18
12
14
0
27
24
30
14
27
10
19
3
16
19
29
22
21
12
4
10
15
0
14
0
11
18
7
21
19
15
21
24
24
31
1
28
15
10
16
19
9
8
21
13
15
7
4
13
13
9
1
2
25
31
2
5
1
2
33
11
27
0
27
20
8
23
14
3
1
0
1
7
2
5
7
0
3
4
27
3
1
6
4
0
0
2
10
4
3
0
22
7
4
0
13
1
1
24
0
10
4
17
7
3
0
13
24
1
5
1
1
2
19
9
18
19
17
19
17
10
14
15
23
2
7
25
0
28
19
9
15
8
4
23
10
7
9
4
12
15
8
3
20
10
23
24
20
11
	16.4437
	8.86904

## Sheet: Fig 6F
Contingency table in %				Table Analyzed	percentages
	12p 0	12p amplified
KRAS WT (n=656)	80	20		P value and statistical significance
KRAS mut (n=117)	66	34		Test	Chi-square
				Chi-square, df	4.972, 1
				z	2.23
				P value	0.0258
				P value summary	*
				One- or two-sided	Two-sided
				Statistically significant (P < 0.05)?	Yes
				Effect size	Value	95% CI
				Odds ratio	2.061	1.107 to 3.838
				Reciprocal of odds ratio	0.4853	0.2605 to 0.9037
				Sensitivity	0.5479	0.4670 to 0.6264
				Specificity	0.6296	0.4963 to 0.7458
				Positive Predictive Value	0.8	0.7112 to 0.8666
				Negative Predictive Value	0.34	0.2546 to 0.4372
				Likelihood Ratio	1.479
				Methods used to compute CIs
				Odds ratio	Baptista-Pike
				Sensitivity, specificity, etc.	Wilson-Brown
				Data analyzed	12p 0	12p amplified	Total
				KRAS WT (n=656)	80	20	100
				KRAS mut (n=117)	66	34	100
				Total	146	54	200
				Percentage of row total	12p 0	12p amplified
				KRAS WT (n=656)	80.00%	20.00%
				KRAS mut (n=117)	66.00%	34.00%
				Percentage of column total	12p 0	12p amplified
				KRAS WT (n=656)	54.79%	37.04%
				KRAS mut (n=117)	45.21%	62.96%
				Percentage of grand total	12p 0	12p amplified
				KRAS WT (n=656)	40.00%	10.00%
				KRAS mut (n=117)	33.00%	17.00%
